# Supplementary material for: A Novel Multi-Target Small Molecule, LCC-09, Inhibits Stemness and Therapy-Resistant Phenotypes of Glioblastoma Cells by Increasing miR-34a and Deregulating the DRD4/Akt/mTOR Signaling Axis
Source: Cancers (Basel). 2019 Sep 26;11(10):1442. doi: 10.3390/cancers11101442 (PMC6826618; doi:10.3390/cancers11101442)
Supplement: Supplementary file 1 [file cancers-11-01442-s001.zip]

Archive with 2 entries (2 files):
- cancers-578346-suppl 2.pptx
- cancers-578346-suppl.pptx
